# Supplementary material for: Diagnostic Accuracy of Urine and Vaginal Self-Sampling for Detection of High-Risk Human Papillomavirus: A Systematic Review and Meta-Analysis
Source: Viruses. 2026 Jun 18;18(6):681. doi: 10.3390/v18060681 (PMC13308321; doi:10.3390/v18060681)
Supplement: Supplementary file 1 [file viruses-18-00681-s001.zip]

Archive with 5 entries (5 files):
- File S1 PRISMA_2020_checklist.pdf
- File S2 PRISMA_2020_abstract_checklist.pdf
- Supplementary Figure S1.pdf
- Supplementary Table S1.pdf
- Supplementary Table S2.pdf
